# Supplementary material for: Comprehensive Analysis of Bufadienolide and Protein Profiles of Gland Secretions from Medicinal Bufo Species
Source: Toxins (Basel). 2024 Mar 20;16(3):159. doi: 10.3390/toxins16030159 (PMC10975026; doi:10.3390/toxins16030159)
Supplement: Supplementary file 1 [file toxins-16-00159-s001.zip]

Archive with 1 entries (1 files):
- toxins-2881695-supplementary.pdf
